# Supplementary material for: Identification of common oncogenic and early developmental pathways in the ovarian carcinomas controlling by distinct prognostically significant microRNA subsets
Source: BMC Genomics. 2017 Oct 3;18(Suppl 6):692. doi: 10.1186/s12864-017-4027-5 (PMC5629558; doi:10.1186/s12864-017-4027-5)
Supplement: Supplementary file 2 — The 13-miRNA subset from K-means. Table S2. The 100 survival significant miRNAs and results of the DDSS-1D, DDSS-2D and SWVg analyses. TCGA dataset was analysed. The 10 survival significant miRNAs belonging to the 13 miRNA subset selected by K-means analysis are highlighted. Table S3. The 25-miR subset selected by DDSS-1D with ten-fold cross validation. Table S4. The frequency of miRs in DDSS-2D miR pairs. The miRNAs which was reported in 13 miRNAs selected by K-means analysis were highlighted in yellow cell. Table S5. 28 miRNAs which display the patterns with three groups in DDSS-1D. Table S6. Analysis of 19-miRNA prognostic signature. Significant clusters generated from DAVID functional annotation tools. Each DAVID annotation cluster represents one biological theme by grouping similar annotation terms according to the common genes shared by them. Table S7. Association analysis of clinical indicators with groups separated by 19 miRNAs from SWV based on DDSS-1D. Table S8. Seventeen survival-significant miRNAs in Shih et al signature [5]. Table S9. Wald P-values of 4 significant miRNA in TCGA dataset, supported by independent dataset [5]. Table S10. Three miRNA survival prediction signatures of HG-SOC. Table S11. Comparison of the 19-miRNA survival prediction signature with other miRNA-based survival prediction signatures of HG-SOC. Table S12. Concensus subset of survival significant miRNAs. Table S13. DDSS-1D-based selection of the 31 miRNAs and SWVg analysis. Table S14. Interactions between miRNAs and predicted direct target mRNAs found in 36 mRNA HG-EOC prognostic classifier. Table S15. Significant signaling pathways (by DIANA-mirPath v.2 software) targeting by the miRNA subsets belonging to five miRNA signatures. The common pathways shared by miRNA signatures from K-means, DDSS-D1, DDSS-D2 and SWVg analyses are marked in boldface. Table S16. Initial data lists for for miRPath-7.3 analysis, the number target genes and the target identification methods. Table S17. [file 12864_2017_4027_MOESM2_ESM.xls]

## Sheet: Additional file 2
Additional file 2.
Tables S1-S21

## Sheet: S1
Table S1. K-means: 13 discriminative miRNAs
13 discriminative miRNAs	K-means analysis
	P-value§	FDR	Fold change*
hsa-miR-494	3e-50	2e-47	2.57
hsa-let-7f	6e-43	1e-40	0.52
hsa-let-7a	4e-38	3e-36	0.59
hsa-miR-20a	3e-29	1e-27	0.59
hsa-miR-26b	6e-39	7e-37	0.61
hsa-let-7e	9e-27	3e-25	0.61
hsa-miR-96	2e-20	4e-19	0.63
hsa-miR-801	1e-35	7e-34	1.53
hsa-miR-923	3e-38	2e-36	1.55
hsa-miR-30d	1e-18	2e-17	1.57
hsa-miR-22	4e-26	1e-24	1.75
hsa-miR-1225-5p	1e-42	2e-40	1.79
hsa-miR-638	1e-42	2e-40	1.91

## Sheet: S2
Table S2. The 100 survival significant miRNAs and results of the DDSS-1D, DDSS-2D and SWVg analyses. TCGA dataset was analysed. The 10 survival significant miRNAs belonging to the 13 miRNA subset selected by K-means analysis are highlighted.
100 survival signigicant miRNAs;Rank	miR	1D-DDg result (P<0.05)			SWVg_DDSS-1D,_2 groups based on 63 miRNAs			SWVg_DDSS-1D, 3 groups based on 84 prognostic variables							K-means
		Expression Cutoff	P-value	survival pattern*	P-value	No_Grp1	No_grp2	P_grp1_2	P_grp1_3	P_grp2_3	P_3grps	No_grp1	No_grp2	No_grp3	signature
1	hsa-miR-638	6.17987	4.41626e-06	2	7.46911e-18	251	223	4.21885e-15	2.55351e-14	0.00843232	1.91613e-22	231	215	28	1
2	hsa-miR-483-5p	4.70744	9.30535e-06	2
3	hsa-miR-222	5.53606	2.15684e-05	2
4	hsa-miR-1225-5p	6.1604	2.6323e-05	2											1
5	hsa-miR-188-5p	4.92118	5.06053e-05	2
6	hsa-miR-148a	6.3337	5.06814e-05	1
7	hsa-miR-148b	4.53239	0.000133894	1
8	hsa-miR-98	4.69841	0.000149279	1
9	hsa-miR-15b	5.93781	0.000150078	1
10	hsa-miR-494	6.44819	0.000150386	2
11	hsa-miR-575	4.91154	0.000181687	2
12	hsa-miR-324-5p	4.90616	0.000222711	1
13	hsa-miR-320	4.93795	0.0002365	2
14	hsa-miR-136	4.72943	0.000302354	2
15	hsa-miR-143	4.99133	0.0003332	2
16	hsa-miR-374b	4.73955	0.000475761	1
17	hsa-miR-145	5.59597	0.000488244	2
18	hsa-miR-660	4.56804	0.00051491	1
19	hsa-miR-630	4.92052	0.000594483	2
20	hsa-miR-374a	4.71029	0.000647836	1
21	hsa-miR-214	5.29151	0.000946534	2
22	hsa-miR-193a-3p	5.92958	0.00105641	2
23	hsa-miR-135b	6.46634	0.00134102	1
24	hsa-miR-324-3p	5.78965	0.00136283	2
25	hsa-miR-200c	7.1753	0.00137649	1
26	hsa-let-7f	7.8343	0.00143539	1											1
27	hsa-miR-885-5p	4.59863	0.00149925	1
28	hsa-miR-574-3p	4.30505	0.00156913	1
29	hsa-miR-199a-5p	6.56592	0.00189026	2
30	hsa-let-7g	6.90665	0.00194306	1
31	hsa-miR-146a	4.41085	0.00203707	1
32	hsa-miR-377	4.18996	0.00207807	2
33	hsa-miR-34a	5.92182	0.00210861	2
34	hsa-miR-451	8.29681	0.00217055	2
35	hsa-miR-363	4.43613	0.00221741	1
36	hsa-miR-17	5.20788	0.00222003	1
37	hsa-miR-140-3p	4.77171	0.00228471	2
38	hsa-let-7a	7.59854	0.0023486	1											1
39	hsa-miR-26a	8.10419	0.0025268	2
40	hsa-miR-10b	5.59262	0.00276102	1
41	hsa-miR-192	4.47896	0.00299445	1
42	hsa-miR-362-3p	4.21932	0.00326124	1
43	hsa-miR-134	5.01136	0.00367237	2
44	hsa-miR-365	4.94983	0.0038535	1
45	hsa-miR-424	4.8953	0.00388999	1
46	hsa-miR-376a	4.1543	0.00391238	2
47	hsa-miR-93	6.27126	0.00397917	2
48	hsa-miR-572	4.76456	0.00405258	2
49	hsa-miR-301a	4.51733	0.00424928	1
50	hsa-miR-939	4.74942	0.00473504	2
51	hsa-miR-135a	4.05726	0.00486879	1
52	hsa-let-7b	8.49978	0.00530369	2
53	hsa-let-7e	6.76737	0.00539437	1											1
54	hsa-miR-150	4.38596	0.00556278	1
55	hsa-miR-7	4.2099	0.00575869	1
56	hsa-miR-532-5p	4.81722	0.00586258	1
57	hsa-miR-18a	4.28181	0.0059503	1
58	hsa-miR-376c	4.2241	0.00643975	2
59	hsa-miR-194	4.21563	0.00646999	1
60	hsa-miR-205	4.48291	0.00756831	1
61	hsa-miR-199b-3p	7.05296	0.00760006	2
62	hsa-miR-210	5.99671	0.00811069	2
63	hsa-miR-144	5.43856	0.00854097	2
64	hsa-miR-181d	4.24467	0.00938119	1
65	hsa-miR-197	4.21881	0.00964119	1
66	hsa-miR-20a	6.20592	0.00996386	1											1
67	hsa-miR-127-3p	4.39078	0.0102575	2
68	hsa-let-7c	7.1802	0.0103114	2
69	hsa-miR-30d	7.32354	0.0118202	2											1
70	hsa-miR-486-5p	4.06213	0.0118887	2
71	hsa-miR-96	4.58381	0.0124789	1											1
72	hsa-miR-20b	4.81961	0.0125983	1
73	hsa-let-7d	6.34949	0.0130931	1
74	hsa-miR-92a	5.84404	0.0136148	2
75	hsa-miR-155	4.46965	0.0137448	1
76	hsa-miR-27a	7.64112	0.0144671	2
77	hsa-miR-26b	7.06014	0.0161074	1											1
78	hsa-miR-425	5.02436	0.0173206	1
79	hsa-miR-663	4.6494	0.0196075	2
80	hsa-miR-338-3p	4.43502	0.0200742	1
81	hsa-miR-331-3p	4.99263	0.0203155	1
82	hsa-miR-19a	6.75025	0.0223387	2
83	hsa-miR-200b	7.79982	0.0236396	1
84	hsa-miR-193b	4.42052	0.0238686	1
85	hsa-miR-196b	4.17334	0.0244455	2
86	hsa-miR-30a	5.49763	0.0248232	2
87	hsa-miR-130b	5.39188	0.0254766	2
88	hsa-miR-362-5p	4.22596	0.0278671	1
89	hsa-miR-107	6.49511	0.0280697	1
90	hsa-miR-199b-5p	5.65404	0.0303738	2
91	hsa-miR-125a-5p	4.63126	0.0322288	1
92	hsa-miR-10a	5.00347	0.0326851	2
93	hsa-miR-30b	6.13025	0.0327662	1
94	hsa-miR-22	7.58995	0.0338884	2											1
95	hsa-miR-126	5.84145	0.0348442	2
96	hsa-miR-142-3p	6.59301	0.0349524	2
97	hsa-miR-218	5.21916	0.0372156	2
98	hsa-miR-106b	7.47102	0.0376179	2
99	hsa-miR-223	4.63628	0.0389605	1
100	hsa-miR-221	5.78245	0.0444192	2
	*-- 1: tumor suppressor like expression pattern; 2: pro-oncogenic expression pattern;

## Sheet: S3
Table S3.The 25 miR in DDSS-1D with ten-fold cross validation.
10 fold cross validation	P-value_test_CV	Confidence level	correlation coefficient for cut-off value	K-means*
hsa-miR-148a	6.65738e-05	1	4.56572e-05
hsa-miR-324-3p	0.00721977	1	6.28942e-05
hsa-miR-192	0.00329619	1	0.000273907
hsa-miR-34a	0.00389317	1	0.000276795
hsa-miR-92a	0.0168245	0.999934	0.000420907
hsa-miR-1225-5p	1.5725e-05	1	0.000495693	1
hsa-miR-181d	0.0122159	0.999668	0.000498206
hsa-miR-575	0.00074685	1	0.000578971
hsa-miR-205	0.0118138	0.999841	0.000613249
hsa-miR-365	0.0107149	1	0.000680782
hsa-miR-134	0.00328698	1	0.00111956
hsa-miR-494	0.000806562	1	0.00246353	1
hsa-miR-26b	0.038373	0.998592	0.00275911	1
hsa-miR-10b	0.0119034	0.999969	0.00303223
hsa-miR-377	0.0203032	0.999892	0.00309976
hsa-miR-210	0.0150941	1	0.0032165
hsa-miR-214	0.00913382	1	0.00345624
hsa-miR-324-5p	0.00723978	0.999859	0.00446282
hsa-miR-136	0.0139553	0.999957	0.00478138
hsa-miR-424	0.0231193	0.999348	0.00602798
hsa-miR-143	0.00337492	0.999933	0.00611045
hsa-miR-483-5p	0.000350375	1	0.006518
hsa-miR-376a	0.0466695	0.998205	0.00738808
hsa-miR-98	0.00520915	1	0.00751579
hsa-miR-638	0.00140999	0.999994	0.0094986	1
* The miRNAs which was reported in 13 miRNAs selected by K-means analysis were highlighted in yellow cell.

## Sheet: S4
Table S4. The frequency of miRs in DDSS-2D miR pairs. The miRNAs which was reported in 13 miRNAs selected by K-means analysis were highlighted in yellow cell.
miRs	Frequency in pairs
hsa-miR-200c	61
hsa-miR-146a	60
hsa-miR-451	60
hsa-miR-181d	60
hsa-miR-135a	60
hsa-miR-324-5p	59
hsa-miR-26a	59
hsa-miR-205	59
hsa-miR-214	59
hsa-miR-7	58
hsa-miR-193a-3p	57
hsa-miR-301a	57
hsa-miR-93	57
hsa-miR-374b	57
hsa-miR-199a-5p	57
hsa-miR-10b	57
hsa-miR-362-5p	57
hsa-miR-17	57
hsa-miR-660	57
hsa-miR-148a	57
hsa-miR-362-3p	56
hsa-miR-575	56
hsa-miR-144	56
hsa-miR-630	56
hsa-miR-140-3p	56
hsa-miR-574-3p	55
hsa-let-7a	55
hsa-miR-134	54
hsa-let-7g	54
hsa-miR-363	54
hsa-miR-145	54
hsa-miR-150	54
hsa-miR-320	54
hsa-miR-34a	54
hsa-miR-135b	54
hsa-miR-136	53
hsa-miR-374a	53
hsa-miR-424	53
hsa-miR-199b-3p	53
hsa-miR-572	53
hsa-miR-192	52
hsa-miR-939	52
hsa-let-7f	52
hsa-miR-143	52
hsa-miR-532-5p	51
hsa-miR-365	51
hsa-miR-324-3p	51
hsa-miR-377	51
hsa-miR-494	51
hsa-miR-98	50
hsa-miR-483-5p	50
hsa-miR-885-5p	50
hsa-miR-376c	49
hsa-miR-376a	49
hsa-miR-148b	48
hsa-miR-222	47
hsa-let-7e	47
hsa-miR-210	46
hsa-miR-188-5p	44
hsa-miR-1225-5p	43
hsa-miR-15b	40
hsa-miR-638	34

## Sheet: S5
Table S5. 28 miRNAs which display the patterns with three groups in DDSS-1D.
Selection criteria: P_3groups<0.005 by log rank statistics; P12<0.05, P13<0.05, P23<0.05 by Wald statistics.
miR ID	P_3groups	P12	P13	P23	survival pattern
hsa-miR-483-5p	1.86593e-07	0.0311062	3.84876e-08	0.00707165
hsa-miR-1225-5p	1.59894e-06	0.00675762	2.28741e-06	0.0455387
hsa-miR-638	1.63046e-06	0.0263009	4.22068e-06	1.73824e-05	pro-oncogene
hsa-miR-34a	5.70344e-06	0.0147339	1.45212e-06	0.000447546
hsa-miR-148a	1.25913e-05	0.00994522	1.38372e-05	0.00119123
hsa-miR-98	1.4591e-05	0.0104697	6.71385e-06	0.0264182
hsa-miR-148b	1.60344e-05	0.008616	9.06231e-06	0.015803	tumor supressor like
hsa-miR-575	4.02147e-05	0.00253614	4.64233e-05	0.0397987
hsa-miR-320	4.8126e-05	0.00798269	0.00211511	0.000136917
hsa-let-7a	0.000149916	0.0170776	2.96663e-06	0.00314577
hsa-miR-660	0.000288631	0.0313183	9.89499e-05	0.0183451	tumor supressor like
hsa-miR-374a	0.000296091	0.0238502	0.000109968	0.00709233	tumor supressor like
hsa-miR-135b	0.000352235	0.00450886	9.83731e-05	0.0382796	tumor supressor like
hsa-miR-663	0.000370779	0.0437852	3.83609e-05	0.00175196
hsa-let-7f	0.000411825	0.0114286	0.000248106	0.014087	tumor supressor like
hsa-miR-572	0.000559401	0.00795235	2.25538e-05	0.0126909	pro-oncogene
hsa-miR-532-5p	0.00063435	0.028015	0.000415722	0.00746748
hsa-miR-17	0.000641268	0.0185	0.000630633	0.00503554
hsa-miR-574-3p	0.000740686	0.0438243	0.0001257	0.00519072	tumor supressor like
hsa-miR-199a-5p	0.000750135	0.0286198	0.000308601	0.00732151	pro-oncogene
hsa-miR-7	0.00101001	0.0143024	0.00015693	0.0119005	tumor supressor like
hsa-let-7e	0.00103505	0.00571027	0.000283688	0.032893
hsa-miR-142-3p	0.00109664	0.0455971	0.00274913	0.00190869
hsa-miR-199b-3p	0.00137841	0.0115248	0.000480744	0.0381849
hsa-miR-181d	0.00194634	0.0149145	0.00121485	0.019796
hsa-miR-301a	0.00230926	0.0488101	0.00110093	0.0159284	tumor supressor like
hsa-miR-376a	0.00370497	0.0299819	0.0417696	0.000700195
hsa-miR-193b	0.00406911	0.0128183	0.00144313	0.0491733

## Sheet: S6
Table S6 . Analysis of 19-miRNA prognostic signature. Significant clusters generated from DAVID functional annotation tools. Each DAVID annotation cluster represents one biological theme by grouping similar annotation terms according to the common genes shared by them.
Term	Count	%	PValue	Genes	List Total	Pop Hits	Pop Total	Fold Enrichment	Bonferroni	Benjamini	FDR
Annotation Cluster 1: Enrichment Score=15.442932195255716
GO:0006928~cell motion	91	10.2362	1.60821e-22	PPARD, NRP1, PTGS2, PDGFB, PLXNA2, PAX6, IL13, PRKG1, GLI2, IL10, VCL, ACTG1, EDNRB, WNT1, BDNF, GAB2, UNC5A, PAK4, SEMA3F, SEMA3C, SEMA3B, ROBO2, SEMA3A, MSN, RET, PTPRM, ROCK1, ARHGEF7, NRXN1, IL6R, MYH9, MMP14, VASP, PSEN1, SEMA4F, CNTN2, ADAM17, SIAH1, IL12B, LAMC1, WASL, ALOX12, ACVR1, CAV2, CCL3, TNF, FUT8, ITGA11, ABI2, KITLG, ARF6, KIT, SRF, ALCAM, SEMA5A, PVRL1, TNR, B3GNT1, PAFAH1B1, TH…	835	475	13528	3.10381	6.18679e-19	2.94609e-20	2.97604e-19
GO:0016477~cell migration	56	6.29921	4.99603e-15	PPARD, NRP1, PDGFB, PLXNA2, PAX6, PRKG1, IL10, WNT1, EDNRB, GAB2, SEMA3F, SEMA3C, MSN, RET, ROCK1, ARHGEF7, IL6R, MYH9, MMP14, PSEN1, CNTN2, ADAM17, IL12B, LAMC1, ACVR1, CAV2, TNF, FUT8, ITGA11, KITLG, ABI2, KIT, SRF, PAFAH1B1, PPAP2A, THBS1, PPAP2B, APC, B4GALT1, FLT1, VAV3, TAOK2, TGFBR1, MET, NR4A2, VAV2, NTN1, COL5A1, KDR, ITGA6, ULK1, ITGA5, LRP6, SELE, PLAU, MYH10	835	276	13528	3.2872	1.92196e-11	5.49116e-13	9.24816e-12
GO:0051674~localization of cell	57	6.4117	1.45095e-13	PPARD, NRP1, PDGFB, PLXNA2, PAX6, PRKG1, IL10, WNT1, EDNRB, GAB2, SEMA3F, SEMA3C, MSN, RET, ROCK1, ARHGEF7, IL6R, MYH9, MMP14, PSEN1, CNTN2, ADAM17, IL12B, LAMC1, ACVR1, CAV2, TNF, FUT8, ITGA11, KITLG, ABI2, KIT, SRF, PAFAH1B1, PPAP2A, THBS1, PPAP2B, APC, B4GALT1, FLT1, VAV3, TAOK2, TGFBR1, MET, NR4A2, VAV2, NTN1, COL5A1, KDR, ITGA6, ULK1, ETS1, ITGA5, LRP6, SELE, PLAU, MYH10	835	307	13528	3.00804	5.58223e-10	1.13923e-11	2.68519e-10
GO:0048870~cell motility	57	6.4117	1.45095e-13	PPARD, NRP1, PDGFB, PLXNA2, PAX6, PRKG1, IL10, WNT1, EDNRB, GAB2, SEMA3F, SEMA3C, MSN, RET, ROCK1, ARHGEF7, IL6R, MYH9, MMP14, PSEN1, CNTN2, ADAM17, IL12B, LAMC1, ACVR1, CAV2, TNF, FUT8, ITGA11, KITLG, ABI2, KIT, SRF, PAFAH1B1, PPAP2A, THBS1, PPAP2B, APC, B4GALT1, FLT1, VAV3, TAOK2, TGFBR1, MET, NR4A2, VAV2, NTN1, COL5A1, KDR, ITGA6, ULK1, ETS1, ITGA5, LRP6, SELE, PLAU, MYH10	835	307	13528	3.00804	5.58223e-10	1.13923e-11	2.68519e-10
Annotation Cluster 2: Enrichment Score = 13.223451188884326
GO:0043067~regulation of programmed cell death	128	14.3982	1.36829e-23	CADM1, PTGS2, GRIK2, STAT5B, ARNT2, FOXO1, PMAIP1, IL10, CUL3, MAP3K7, CUL2, CUL5, BDNF, TIAM1, PIK3CA, RARB, FAS, CUL1, IL1A, CD3G, ROCK1, ACTN4, SOCS3, PIM1, STK4, NME6, MAPK1, VEGFA, LRRK2, SYVN1, GCLC, ADORA2A, ERBB3, TAF9B, HSPA1A, BCL2L1, HSPA1B, RRM2B, CALR, GCLM, KRAS, TRAF4, ANGPTL4, B4GALT1, VAV3, TGFBR1, GRIN1, NR4A2, SMAD3, MALT1, GAS1, VAV2, BRCA1, ATM, NOTCH2, TXNDC12, EPHA7, CDKN1A…	835	812	13528	2.55388	5.26381e-20	4.04908e-21	2.53206e-20
GO:0010941~regulation of cell death	128	14.3982	1.9171e-23	CADM1, PTGS2, GRIK2, STAT5B, ARNT2, FOXO1, PMAIP1, IL10, CUL3, MAP3K7, CUL2, CUL5, BDNF, TIAM1, PIK3CA, RARB, FAS, CUL1, IL1A, CD3G, ROCK1, ACTN4, SOCS3, PIM1, STK4, NME6, MAPK1, VEGFA, LRRK2, SYVN1, GCLC, ADORA2A, ERBB3, TAF9B, HSPA1A, BCL2L1, HSPA1B, RRM2B, CALR, GCLM, KRAS, TRAF4, ANGPTL4, B4GALT1, VAV3, TGFBR1, GRIN1, NR4A2, SMAD3, MALT1, GAS1, VAV2, BRCA1, ATM, NOTCH2, TXNDC12, EPHA7, CDKN1A…	835	815	13528	2.54448	7.37508e-20	4.91672e-21	3.54764e-20
GO:0042981~regulation of apoptosis	126	14.1732	5.50919e-23	CADM1, PTGS2, GRIK2, STAT5B, ARNT2, FOXO1, PMAIP1, IL10, CUL3, MAP3K7, CUL2, CUL5, BDNF, TIAM1, PIK3CA, RARB, FAS, CUL1, IL1A, CD3G, ROCK1, ACTN4, SOCS3, PIM1, STK4, NME6, MAPK1, VEGFA, SYVN1, GCLC, ADORA2A, ERBB3, TAF9B, HSPA1A, BCL2L1, HSPA1B, RRM2B, CALR, GCLM, KRAS, TRAF4, ANGPTL4, B4GALT1, VAV3, TGFBR1, GRIN1, NR4A2, SMAD3, MALT1, GAS1, VAV2, BRCA1, ATM, TXNDC12, NOTCH2, EPHA7, CDKN1A, EI24,…	835	804	13528	2.53899	2.11938e-19	1.05969e-20	1.01949e-19
GO:0043069~negative regulation of programmed cell death	64	7.1991	2.65612e-14	GRIK2, STAT5B, ARNT2, MITF, FOXO1, IL10, MAP3K7, PAK7, EDNRB, BDNF, CASP3, PIK3CA, FAS, IL1A, DHCR24, IHH, IRAK1, ROCK1, SOCS3, PIM1, TP53, DAPK1, NME6, PSEN1, VEGFA, ADAM17, PRNP, ALOX12, ACVR1, YWHAZ, GCLC, TNF, SYVN1, ADORA2A, ERBB3, TAF9B, COL2A1, HSPA1A, BCL2L1, HSPA1B, KIT, GCLM, IGF1R, KRAS, BCL2, PPP2CB, HSPA5, THBS1, RASA1, APC, ANGPTL4, TGFBR1, GRIN1, NR4A2, SMAD3, IGF1, BIRC6, MALT1, A…	835	359	13528	2.88824	1.02078e-10	2.48968e-12	4.91052e-11
GO:0060548~negative regulation of cell death	64	7.1991	3.0355e-14	GRIK2, STAT5B, ARNT2, MITF, FOXO1, IL10, MAP3K7, PAK7, EDNRB, BDNF, CASP3, PIK3CA, FAS, IL1A, DHCR24, IHH, IRAK1, ROCK1, SOCS3, PIM1, TP53, DAPK1, NME6, PSEN1, VEGFA, ADAM17, PRNP, ALOX12, ACVR1, YWHAZ, GCLC, TNF, SYVN1, ADORA2A, ERBB3, TAF9B, COL2A1, HSPA1A, BCL2L1, HSPA1B, KIT, GCLM, IGF1R, KRAS, BCL2, PPP2CB, HSPA5, THBS1, RASA1, APC, ANGPTL4, TGFBR1, GRIN1, NR4A2, SMAD3, IGF1, BIRC6, MALT1, A…	835	360	13528	2.88021	1.16599e-10	2.71161e-12	5.60885e-11
GO:0043066~negative regulation of apoptosis	63	7.08661	4.72929e-14	GRIK2, STAT5B, ARNT2, MITF, FOXO1, IL10, MAP3K7, PAK7, EDNRB, BDNF, CASP3, PIK3CA, FAS, IL1A, DHCR24, IHH, IRAK1, ROCK1, SOCS3, PIM1, TP53, DAPK1, NME6, PSEN1, VEGFA, ADAM17, PRNP, ALOX12, ACVR1, YWHAZ, GCLC, TNF, SYVN1, ADORA2A, ERBB3, TAF9B, COL2A1, HSPA1A, BCL2L1, HSPA1B, GCLM, IGF1R, KRAS, BCL2, PPP2CB, HSPA5, THBS1, RASA1, APC, ANGPTL4, TGFBR1, GRIN1, NR4A2, SMAD3, IGF1, BIRC6, MALT1, ATM, N…	835	354	13528	2.88326	1.81946e-10	4.04321e-12	8.75189e-11
GO:0043068~positive regulation of programmed cell death	66	7.42407	1.60923e-11	PTGS2, PDIA3, CADM1, GRIK2, FASLG, PMAIP1, IL10, CUL3, CUL2, ACVR1B, CASP3, CUL5, TIAM1, RARB, FAS, FOSL1, CUL1, PPP2R1A, ARHGEF7, ARHGEF6, TP53, PRKCE, STK4, DAPK1, MAPK1, INHBA, ADRB2, PSEN1, MAP3K10, IL12B, LRRK2, TNF, ADORA2A, RRM2B, BCL2L1, NR3C1, GCH1, SOS1, BCL2, MAP3K1, SOS2, APC, B4GALT1, VAV3, TGFBR1, NF1, GRIN1, YWHAB, SMAD3, VAV2, ATM, BRCA1, TXNDC12, NOTCH2, CASP10, EPHA7, EI24, CDKN…	835	433	13528	2.46947	6.19073e-08	8.59823e-10	2.97794e-08
GO:0010942~positive regulation of cell death	66	7.42407	1.96777e-11	PTGS2, PDIA3, CADM1, GRIK2, FASLG, PMAIP1, IL10, CUL3, CUL2, ACVR1B, CASP3, CUL5, TIAM1, RARB, FAS, FOSL1, CUL1, PPP2R1A, ARHGEF7, ARHGEF6, TP53, PRKCE, STK4, DAPK1, MAPK1, INHBA, ADRB2, PSEN1, MAP3K10, IL12B, LRRK2, TNF, ADORA2A, RRM2B, BCL2L1, NR3C1, GCH1, SOS1, BCL2, MAP3K1, SOS2, APC, B4GALT1, VAV3, TGFBR1, NF1, GRIN1, YWHAB, SMAD3, VAV2, ATM, BRCA1, TXNDC12, NOTCH2, CASP10, EPHA7, EI24, CDKN…	835	435	13528	2.45811	7.57001e-08	1.00934e-09	3.64142e-08
GO:0043065~positive regulation of apoptosis	64	7.1991	9.53561e-11	PTGS2, PDIA3, CADM1, FASLG, PMAIP1, IL10, CUL3, ACVR1B, CUL2, CASP3, CUL5, TIAM1, RARB, FAS, FOSL1, CUL1, PPP2R1A, ARHGEF7, ARHGEF6, TP53, PRKCE, STK4, DAPK1, MAPK1, INHBA, ADRB2, PSEN1, MAP3K10, IL12B, TNF, ADORA2A, RRM2B, BCL2L1, NR3C1, GCH1, SOS1, BCL2, MAP3K1, SOS2, APC, B4GALT1, VAV3, TGFBR1, NF1, GRIN1, YWHAB, SMAD3, VAV2, BRCA1, ATM, TXNDC12, NOTCH2, CASP10, EPHA7, EI24, CDKN1A, RNF7, CDKN…	835	430	13528	2.41134	3.66835e-07	4.21649e-09	1.76459e-07
GO:0006916~anti-apoptosis	36	4.04949	3.83684e-08	YWHAZ, TNF, SYVN1, GCLC, STAT5B, FOXO1, HSPA1A, BCL2L1, HSPA1B, IL10, IGF1R, PAK7, BDNF, BCL2, PIK3CA, HSPA5, FAS, THBS1, IL1A, DHCR24, IRAK1, SOCS3, TGFBR1, BIRC6, IGF1, MALT1, NME6, DAPK1, NOTCH2, HSP90B1, RNF7, PSEN1, VEGFA, ADAM17, PRNP, IKBKB, ALOX12	835	206	13528	2.83128	0.000147592	9.58463e-07	7.10018e-05
GO:0012502~induction of programmed cell death	44	4.94938	1.19982e-06	TNF, CADM1, ADORA2A, GRIK2, FASLG, RRM2B, PMAIP1, GCH1, CUL3, ACVR1B, CUL2, CUL5, CASP3, TIAM1, SOS1, SOS2, FAS, CUL1, PPP2R1A, VAV3, ARHGEF7, TGFBR1, ARHGEF6, TP53, SMAD3, VAV2, PRKCE, BRCA1, ATM, DAPK1, CASP10, MAPK1, INHBA, NOTCH2, TXNDC12, EI24, CDKN1A, RNF7, CDKN1B, CUL4A, PSEN1, ETS1, BBC3, MAP3K10	835	321	13528	2.22072	0.00460507	2.14682e-05	0.00222028
GO:0006917~induction of apoptosis	43	4.8369	2.71875e-06	TNF, CADM1, ADORA2A, FASLG, RRM2B, PMAIP1, GCH1, CUL3, ACVR1B, CUL2, CUL5, CASP3, TIAM1, SOS1, SOS2, FAS, CUL1, PPP2R1A, VAV3, ARHGEF7, TGFBR1, ARHGEF6, TP53, SMAD3, VAV2, PRKCE, BRCA1, ATM, DAPK1, CASP10, MAPK1, INHBA, NOTCH2, TXNDC12, CDKN1A, EI24, RNF7, CDKN1B, CUL4A, PSEN1, ETS1, BBC3, MAP3K10	835	320	13528	2.17704	0.0104045	4.48875e-05	0.005031
Annotation Cluster 3: Enrichment Score= 12.431963119423543
GO:0051270~regulation of cell motion	50	5.6243	4.50866e-18	NRP1, PDGFB, STAT5B, EDN1, PAX6, JAG1, VCL, CXCL10, ARHGAP5, SEMA3F, RRAS, SEMA3A, INSR, IRS2, PTPRM, ACTN4, CHST3, IL6R, IRS1, MAPK1, VEGFA, PDGFRA, ADAM17, ERBB4, CSF1, KIT, ITGB3, IGF1R, BCL2, MAP3K1, THBS1, PIK3R1, APC, B4GALT1, PARD6B, FLT1, MAP2K1, SMAD7, TGFBR1, NF1, SMAD3, ITGA2, IGF1, NTN1, KDR, LAMA4, CDKN1B, ETS1, IGFBP3, CHRD	835	193	13528	4.1972	1.73448e-14	6.19457e-16	8.3434e-15
GO:0051272~positive regulation of cell motion	31	3.48706	7.68307e-14	ERBB4, PDGFB, CSF1, EDN1, STAT5B, KIT, CXCL10, IGF1R, ARHGAP5, BCL2, THBS1, INSR, PIK3R1, APC, IRS2, FLT1, MAP2K1, ACTN4, TGFBR1, SMAD3, ITGA2, CHST3, IGF1, IL6R, IRS1, KDR, MAPK1, ETS1, VEGFA, PDGFRA, ADAM17	835	98	13528	5.12487	2.95555e-10	6.28841e-12	1.42175e-10
GO:0040012~regulation of locomotion	43	4.8369	3.43696e-13	ERBB4, PDGFB, ADORA2A, CSF1, EDN1, PAX6, ITGB3, JAG1, KIT, CXCL10, VCL, IGF1R, ARHGAP5, MAP3K1, BCL2, RRAS, THBS1, INSR, PIK3R1, APC, PARD6B, IRS2, PTPRM, FLT1, MAP2K1, SMAD7, NF1, SMAD3, IGF1, ITGA2, IL6R, IRS1, NTN1, KDR, MAPK1, LAMA4, VEGFA, PDGFRA, ADAM17, HTR2C, CHRD, TSHR, IGFBP3	835	192	13528	3.62839	1.32231e-09	2.5429e-11	6.36069e-10
GO:0030334~regulation of cell migration	40	4.49944	3.99693e-13	ERBB4, PDGFB, CSF1, EDN1, PAX6, ITGB3, JAG1, KIT, CXCL10, VCL, IGF1R, ARHGAP5, MAP3K1, BCL2, RRAS, THBS1, INSR, PIK3R1, APC, PARD6B, IRS2, PTPRM, FLT1, MAP2K1, SMAD7, NF1, SMAD3, IGF1, ITGA2, IL6R, IRS1, NTN1, KDR, MAPK1, LAMA4, VEGFA, PDGFRA, ADAM17, CHRD, IGFBP3	835	169	13528	3.8346	1.53757e-09	2.84736e-11	7.39619e-10
GO:0030335~positive regulation of cell migration	26	2.92463	7.51891e-11	ERBB4, PDGFB, CSF1, EDN1, KIT, CXCL10, IGF1R, ARHGAP5, BCL2, THBS1, INSR, PIK3R1, APC, IRS2, FLT1, MAP2K1, ITGA2, IGF1, SMAD3, IL6R, IRS1, KDR, MAPK1, VEGFA, PDGFRA, ADAM17	835	89	13528	4.73293	2.89252e-07	3.48497e-09	1.3914e-07
GO:0040017~positive regulation of locomotion	26	2.92463	7.15456e-10	ERBB4, PDGFB, CSF1, EDN1, KIT, CXCL10, IGF1R, ARHGAP5, BCL2, THBS1, INSR, PIK3R1, APC, IRS2, FLT1, MAP2K1, ITGA2, IGF1, SMAD3, IL6R, IRS1, KDR, MAPK1, VEGFA, PDGFRA, ADAM17	835	98	13528	4.29828	2.75236e-06	2.59657e-08	1.32397e-06

## Sheet: S7
Table S7. Association analysis of clinical indicators with groups separated by 19 miRNAs from SWV based on DDSS-1D.
Category	Chisq P-value
Tumor stage (low vs. advanced)*	0.0138947
Primary therapy outcome success	0.00586005
Site of tumor first recurrence	0.118635
Tumor residual disease	0.00568342
* low stage (stage 1, 2) versus advanced stage (stage 3,4)

## Sheet: S8
Supplementary table S8. The 17 survival significant miRNAs found in Shih's dataset. The four miRNAs selected in 19-miRNA signature are highlighted in boldface
Significant miRNA	P-value
hsa-miR-324-5p	0.00087234
hsa-miR-106b	0.00143652
hsa-miR-194	0.00273043
hsa-miR-200c	0.00492851
hsa-miR-376a	0.00651956
hsa-miR-377	0.0122113
hsa-miR-93	0.0191778
hsa-miR-30d	0.0225747
hsa-miR-107	0.0252303
hsa-miR-181d	0.0264654
hsa-miR-148b	0.0345449
hsa-miR-196b	0.040266
hsa-miR-10a	0.0409759
hsa-miR-135a	0.041726
hsa-miR-630	0.045798
hsa-miR-34a	0.0477114
hsa-let-7b	0.0495608

## Sheet: S9 
Table S9 . Wald P-values of 4 significant miRNA in TCGA dataset, supported by independent dataset [5]
hsa-miRNAs	TCGA	TCGA at 10-fold cross validation analysis	Shih's dataset [5]
hsa-miR-181d	0.0094	0.012	0.026
hsa-miR-324-5p	0.00022	0.0072	0.00087
hsa-miR-34a	0.0021	0.0039	0.048
hsa-miR-377	0.0021	0.02	0.012

[truncated: 12 more sheets: S10, S11, S12, S13, S14, SF15, S16, S17, S18, S19, S20, S21]
